# Supplementary material for: Whole Genome Sequencing Shows that African Swine Fever Virus Genotype IX Is Still Circulating in Domestic Pigs in All Regions of Uganda
Source: Pathogens. 2023 Jul 6;12(7):912. doi: 10.3390/pathogens12070912 (PMC10386283; doi:10.3390/pathogens12070912)
Supplement: Supplementary file 1 [file pathogens-12-00912-s001.zip]

Archive with 2 entries (2 files):
- Supplementary File S1_CascadingSNPTable.xlsx
- Supplementary File S2_LocationSNPTable.xlsx
