# Supplementary material for: Whole Genome Sequencing Shows that African Swine Fever Virus Genotype IX Is Still Circulating in Domestic Pigs in All Regions of Uganda
Source: Pathogens. 2023 Jul 6;12(7):912. doi: 10.3390/pathogens12070912 (PMC10386283; doi:10.3390/pathogens12070912)
Supplement: Supplementary file 1 [file pathogens-12-00912-s001.zip › Supplementary File S1_CascadingSNPTable.xlsx]

## Sheet: Nucleotide
Sample Names	KM111295.1:92186	KM111295.1:79087	KM111295.1:74338	KM111295.1:72742	KM111295.1:52712	KM111295.1:41874	KM111295.1:27417	KM111295.1:24277	KM111295.1:64865	KM111295.1:636	KM111295.1:56441	KM111295.1:46371	KM111295.1:184070	KM111295.1:181355	KM111295.1:17949	KM111295.1:13565	KM111295.1:12481	KM111295.1:116431	KM111295.1:79163	KM111295.1:75089	KM111295.1:74376	KM111295.1:70153	KM111295.1:58267	KM111295.1:43606	KM111295.1:25581	KM111295.1:174099	KM111295.1:170906	KM111295.1:168766	KM111295.1:168576	KM111295.1:1474	KM111295.1:128670	KM111295.1:98711	KM111295.1:130404	KM111295.1:120491	KM111295.1:118014	KM111295.1:95697	KM111295.1:83223	KM111295.1:82579	KM111295.1:128277	KM111295.1:127683	KM111295.1:107166	KM111295.1:99828	KM111295.1:38278	KM111295.1:3732	KM111295.1:20287	KM111295.1:183294	KM111295.1:183291	KM111295.1:183287	KM111295.1:183234
Reference Sequence - KM111295 GTIX_Kenya Bus/2006	T	A	G	T	A	T	A	T	C	C	C	G	G	G	G	G	G	C	C	G	C	G	G	G	C	T	T	C	G	A	G	C	G	A	G	C	C	G	C	C	C	A	A	G	C	C	C	A	T
MH025920_ASFV_GTIX_Uganda_R35/2015	C	G	A	C	G	C	G	C	A	T	G	A	A	A	A	A	A	T	T	A	T	A	A	A	T	C	A	T	T	G	A	C	G	A	G	C	C	G	C	C	C	A	A	G	C	C	C	A	T
MH025917_ASFV_GTIX_Uganda_R7/2015	C	G	A	C	G	C	G	C	A	T	G	A	A	A	A	A	A	T	T	A	T	A	A	A	T	C	A	T	T	G	A	C	G	A	G	C	C	G	C	C	C	A	A	G	C	C	C	A	T
MH025916_ASFV_GTIX_Uganda_R8/2015	C	G	A	C	G	C	G	C	A	T	G	A	A	A	A	A	A	T	T	A	T	A	A	A	T	C	A	T	T	G	A	C	G	A	G	C	C	G	C	C	C	A	A	G	C	C	C	A	T
MH025918_ASFV_GTIX_Uganda_R25/2015	C	G	A	C	G	C	G	C	A	T	G	A	A	A	A	A	A	T	T	A	T	A	A	A	T	C	A	T	T	G	A	C	G	A	G	C	C	G	C	C	C	A	A	G	C	C	C	A	T
MH025919_ASFV_GTIX_Uganda_N10/2015	C	G	A	C	G	C	G	C	A	T	G	A	A	A	A	A	A	T	C	G	C	G	G	G	C	T	T	C	G	A	G	T	A	G	A	C	C	G	C	C	C	A	A	G	C	C	C	A	T
ASFV_GTIX_Uganda_S24/2021	C	G	A	C	G	C	G	C	C	C	-	G	G	-	G	G	G	C	C	G	C	-	G	-	-	T	T	C	G	A	G	C	G	-	G	T	T	A	T	T	T	A	-	G	C	C	C	A	T
ASFV_GTIX_Uganda_S10/2022	C	G	A	C	G	C	G	C	C	C	C	G	G	-	G	-	-	C	C	G	C	-	G	-	C	-	T	C	G	-	G	-	-	-	G	C	C	-	C	C	C	G	G	A	T	T	T	T	C
ASFV_GTIX_Uganda_S23/2021	C	G	A	C	G	C	G	C	C	C	-	G	G	G	G	G	G	C	C	G	C	-	G	G	C	T	T	C	G	A	G	C	-	A	-	C	C	G	C	C	C	G	G	A	T	T	T	T	C
ASFV_GTIX_Uganda_S18/2021	C	G	A	C	G	C	G	C	C	C	C	G	G	G	-	-	G	C	C	G	C	-	-	-	C	T	T	C	G	-	G	C	-	-	G	C	C	G	-	C	C	G	G	A	T	T	T	T	C
ASFV_GTIX_Uganda_S29/2021	C	G	A	C	G	C	G	C	C	C	C	G	G	G	G	-	G	C	C	G	C	-	G	G	C	T	T	C	G	A	G	C	G	A	G	C	C	G	C	C	C	G	G	A	T	T	T	T	C
ASFV_GTIX_Uganda_S21/2022	C	G	A	C	G	C	G	C	C	C	C	G	G	G	G	G	G	C	C	G	C	-	G	G	C	T	T	C	G	-	G	C	G	A	G	C	C	G	C	C	C	G	G	A	T	T	T	T	C
Annotation	BA71V-B318L	BA71V-C717R	BA71V-M1249L	BA71V-M1249L	BA71V-F334L	MGF 505-10R	No Annotation	MGF 360-10L	EP1242L	BA71V-KP177R	BA71V-F1055L	MGF 360-15R	No Annotation	MGF 360-18R	MGF 300-1L	MGF 360-4L	MGF 110-13L	BA71V-CP2475L (p220)	BA71V-C717R	BA71V-M1249L	BA71V-M1249L	BA71V-EP402R (CD2v)	BA71V-F1055L	No Annotation	MGF 360-11L	MGF 360-16R	No Annotation	BA71V-I243L (k9L)	BA71V-I243L (k9L)	BA71V-L60L	BA71V-NP1450L (g2L)	B602L	BA71V-NP1450L (g2L)	BA71V-CP2475L (p220)	BA71V-CP2475L (p220)	BA71V-B475L	BA71V-C475L	BA71V-C475L	BA71V-NP1450L (g2L)	BA71V-NP1450L (g2L)	BA71V-G1340L	BA71V-B385R	MGF 505-7R	MGF 110-1L	MGF 300-4L	MGF 360-22R	MGF 360-22R	MGF 360-22R	MGF 360-22R
Variant	CAA->CCA Q277P	CTA->CTG L130L	CTA->ATA L579I	AAT->CAT N1111H	TTG->GTG L271V	TAT->CAT Y278H		CTA->CTC L77L	GTA->ATA V453I	GCT->GTT A64V	GAG->GAG E1043E	GCA->ACA A159T		GGA->AGA G87R	ACC->ACA T221T	GCT->GAT A225D	CAA->AAA Q14K	GCG->GCT A1742A	CAT->TAT H156Y	GTC->GTA V328V	AGC->ATC S566I	ACG->ACA T109T	CCA->ACA P435T		TTG->TTT L5F	ACT->ACC T85T		AGG->ATG R96M	ATC->ATT I159I	AAT->AAG N83K	CGC->CGA R594R	GCT->TCT A155S	GCC->GCA A16A	ATC->AGC I389S	CAT->AAT H1215N	GTA->TTA V178L	GTC->TTC V233F	GGC->GGA G447G	CCG->CCT P725P	CTG->CTT L923L	CAG->CAT Q941H	AAC->AGC N201S	ATT->GTT I341V	CAC->AAC H82N	CAG->CAT Q239H	AAC->AAT N223N	AAC->AAT N222N	TAT->TTT Y221F	TTT->TTC F203F
[truncated: 53 more columns]
