# Supplementary material for: Whole Genome Sequencing Shows that African Swine Fever Virus Genotype IX Is Still Circulating in Domestic Pigs in All Regions of Uganda
Source: Pathogens. 2023 Jul 6;12(7):912. doi: 10.3390/pathogens12070912 (PMC10386283; doi:10.3390/pathogens12070912)
Supplement: Supplementary file 1 [file pathogens-12-00912-s001.zip › Supplementary File S2_LocationSNPTable.xlsx]

## Sheet: Nucleotide
Sample Names	KM111295.1:636	KM111295.1:792	KM111295.1:1474	KM111295.1:1561	KM111295.1:2070	KM111295.1:2713	KM111295.1:3183	KM111295.1:3266	KM111295.1:3287	KM111295.1:3300	KM111295.1:3726	KM111295.1:3732	KM111295.1:3981	KM111295.1:4257	KM111295.1:4364	KM111295.1:4726	KM111295.1:5024	KM111295.1:5336	KM111295.1:6611	KM111295.1:7132	KM111295.1:7332	KM111295.1:7354	KM111295.1:8506	KM111295.1:8739	KM111295.1:9438	KM111295.1:9598	KM111295.1:10639	KM111295.1:10800	KM111295.1:10997	KM111295.1:11136	KM111295.1:11443	KM111295.1:12410	KM111295.1:12481	KM111295.1:13345	KM111295.1:13498	KM111295.1:13565	KM111295.1:13752	KM111295.1:14885	KM111295.1:16386	KM111295.1:17361	KM111295.1:17943	KM111295.1:17949	KM111295.1:18454	KM111295.1:19789	KM111295.1:19807	KM111295.1:20287	KM111295.1:20471	KM111295.1:20629	KM111295.1:20666
Reference Sequence - KM111295 GTIX_Kenya Bus/2006	C	G	A	T	G	G	T	T	A	T	T	G	C	A	G	C	A	A	G	G	T	G	A	C	C	C	A	A	G	A	T	C	G	G	G	G	T	T	C	T	C	G	C	C	C	C	C	G	T
MH025920_ASFV_GenotypeIX_Uganda_R35/2015	T	A	G	C	G	G	T	T	A	C	T	G	C	G	G	C	T	A	G	G	C	G	T	T	T	T	A	A	G	A	A	C	A	A	A	A	C	T	T	T	G	A	T	C	C	C	C	G	G
MH025917_ASFV_GenotypeIX_Uganda_R7/2015	T	A	G	C	G	G	T	T	A	C	T	G	C	G	G	C	T	A	G	G	C	G	T	T	T	T	A	A	G	A	A	C	A	A	A	A	C	T	T	T	G	A	T	C	C	C	C	G	G
MH025916_ASFV_GenotypeIX_Uganda_R8/2015	T	A	G	C	G	G	T	T	A	C	T	G	C	G	G	C	T	A	G	G	C	G	T	T	T	T	A	A	G	A	A	C	A	A	A	A	C	T	T	T	G	A	T	C	C	C	C	G	G
MH025918_ASFV_GenotypeIX_Uganda_R25/2015	T	A	G	C	G	G	T	T	A	C	T	G	C	G	G	C	T	A	G	G	C	G	T	T	T	T	A	A	G	A	A	C	A	A	A	A	C	T	T	T	G	A	T	C	C	C	C	G	G
MH025919_ASFV_GenotypeIX_Uganda_N10/2015	T	G	A	C	A	G	T	T	G	T	C	G	C	G	G	C	T	A	G	G	C	G	T	T	T	T	A	A	G	A	A	C	A	A	A	A	C	T	T	G	G	A	T	C	C	C	C	G	G
ASFV_GTIX_Uganda_S24/2021	C	G	A	C	-	A	C	T	A	C	T	G	C	G	A	C	-	-	G	A	C	G	T	-	T	T	A	A	G	-	A	C	G	-	A	G	-	-	-	-	G	G	T	T	T	C	T	G	G
ASFV_GTIX_Uganda_S10/2022	C	G	-	-	-	G	T	-	-	-	T	A	C	G	-	C	T	A	G	G	C	G	A	-	T	T	T	A	G	G	A	-	-	-	-	-	-	-	-	T	G	G	-	-	-	T	-	-	-
ASFV_GTIX_Uganda_S23/2021	C	G	A	C	-	-	T	A	A	C	T	A	T	G	G	T	T	A	G	G	C	G	A	-	T	T	T	A	T	G	A	T	G	A	A	G	C	-	-	-	G	G	T	-	-	T	C	-	-
ASFV_GTIX_Uganda_S18/2021	C	G	-	C	-	G	T	A	A	C	T	A	C	G	G	-	-	A	-	G	C	G	A	-	T	T	T	A	G	G	A	T	G	-	-	-	C	A	T	-	-	-	T	C	C	T	-	A	G
ASFV_GTIX_Uganda_S29/2021	C	G	A	C	G	G	-	A	A	C	T	A	C	G	G	C	T	G	A	G	C	G	A	-	T	T	T	G	G	G	A	T	G	-	A	-	C	-	-	-	G	G	T	C	C	T	C	A	G
ASFV_GTIX_Uganda_S21/2022	C	G	-	C	G	G	-	A	A	C	T	A	C	G	G	C	T	G	A	G	C	A	A	-	T	T	T	G	G	G	A	T	G	-	-	G	-	-	-	-	G	G	T	-	-	T	-	A	G
Annotation	BA71V-KP177R	BA71V-KP177R	BA71V-L60L	BA71V-L60L	MGF 360-3L	MGF 360-3L	MGF 110-1L	MGF 110-1L	MGF 110-1L	MGF 110-1L	MGF 110-1L	MGF 110-1L	No Annotation	MGF 110-2L	MGF 110-2L	MGF 110-3L	No Annotation	MGF 110-4L	MGF 110-6L	No Annotation	MGF_110-7L	MGF_110-7L	No Annotation	No Annotation	MGF 110-9L	MGF 110-9L	MGF 110-11L(FRAG-1)	MGF 110-11L(FRAG-1)	MGF 110-11L(FRAG-2)	MGF 110-11L(FRAG-2)	No Annotation	MGF 110-13L	MGF 110-13L	No Annotation	MGF 360-4L	MGF 360-4L	MGF 360-4L	No Annotation	No Annotation	No Annotation	MGF 300-1L	MGF 300-1L	MGF 300-1L	MGF 300-2R	MGF 300-2R	MGF 300-4L	MGF 300-4L	MGF 300-4L	MGF 300-4L
Variant	GCT->GTT A64V	CGT->CAT R116H	AAT->AAG N83K	TCA->TCC S54S	CAC->CAA H299Q	GCA->GAA A85E	ATG->CTG M265L	TAC->TAC Y237Y	ATA->AGA I230R	AAT->CAT N226H	AAT->CAT N84H	CAC->AAC H82N		ATG->AGG M68R	GAC->GAA D32E	TGG->TGT W69C		CCT->CCG P107P	GTC->GTA V64V		TGA->TGC *44C	CCA->CAA P37Q			GAT->TAT D238Y	CTG->CTT L184L	GTA->GTA V79V	GGT->GGG G25G	AAC->AAT N71N	GTA->GGA V25G		CTG->CTT L37L	CAA->AAA Q14K		GCC->GCA A247A	GCT->GAT A225D	ATG->CTG M163L				ATG->ATG M223M	ACC->ACA T221T	AGT->ATT S53I	TCG->TTG S117L	GCT->GTT A123V	CAG->CAT Q239H	TGG->TTG W178L	CAC->CAA H125Q	CAT->CGT H113R
[truncated: 260 more columns]

## Sheet: Amino Acids
Sample Names	KM111295.1:530	KM111295.1:636	KM111295.1:792	KM111295.1:890	KM111295.1:897	KM111295.1:905	KM111295.1:1166	KM111295.1:1243	KM111295.1:1260	KM111295.1:1337	KM111295.1:1444	KM111295.1:1461	KM111295.1:1474	KM111295.1:1497	KM111295.1:1504	KM111295.1:1588	KM111295.1:1648	KM111295.1:1677	KM111295.1:2006	KM111295.1:2070	KM111295.1:2074	KM111295.1:2100	KM111295.1:2104	KM111295.1:2247	KM111295.1:2248	KM111295.1:2310	KM111295.1:2352	KM111295.1:2355	KM111295.1:2406	KM111295.1:2412	KM111295.1:2446	KM111295.1:2447	KM111295.1:2555	KM111295.1:2618	KM111295.1:2627	KM111295.1:2628	KM111295.1:2713	KM111295.1:2834	KM111295.1:2862	KM111295.1:2877	KM111295.1:2878	KM111295.1:2945	KM111295.1:3183	KM111295.1:3243	KM111295.1:3255	KM111295.1:3259	KM111295.1:3287	KM111295.1:3300	KM111295.1:3726
Reference Sequence	Y	A	R	I	I	H	I	L	D	D	*	L	N	K	D	Q	N	S	A	H	L	F	A	Q	Q	N	E	Y	I	Y	S	S	K	V	A	E	A	G	H	C	C	T	M	S	V	Q	I	N	N
MH025920_ASFV_GenotypeIX_Uganda_R35/2015	Y	V	H	I	I	H	I	L	D	D	*	L	K	K	D	Q	N	S	A	H	L	F	A	Q	Q	N	E	Y	I	Y	S	S	K	V	A	E	A	G	H	C	C	T	M	S	V	Q	I	H	N
MH025917_ASFV_GenotypeIX_Uganda_R7/2015	Y	V	H	I	I	H	I	L	D	D	*	L	K	K	D	Q	N	S	A	H	L	F	A	Q	Q	N	E	Y	I	Y	S	S	K	V	A	E	A	G	H	C	C	T	M	S	V	Q	I	H	N
MH025916_ASFV_GenotypeIX_Uganda_R8/2015	Y	V	H	I	I	H	I	L	D	D	*	L	K	K	D	Q	N	S	A	H	L	F	A	Q	Q	N	E	Y	I	Y	S	S	K	V	A	E	A	G	H	C	C	T	M	S	V	Q	I	H	N
MH025918_ASFV_GenotypeIX_Uganda_R25/2015	Y	V	H	I	I	H	I	L	D	D	*	L	K	K	D	Q	N	S	A	H	L	F	A	Q	Q	N	E	Y	I	Y	S	S	K	V	A	E	A	G	H	C	C	T	M	S	V	Q	I	H	N
MH025919_ASFV_GenotypeIX_Uganda_N10/2015	Y	V	R	I	I	H	I	L	D	D	*	L	N	K	D	Q	N	S	A	Q	L	F	A	Q	Q	N	E	Y	I	Y	S	S	K	V	A	E	A	G	H	C	C	T	M	S	V	Q	R	N	H
Seq-24	-	A	R	I	I	H	-	L	D	-	*	L	N	-	-	Q	-	-	-	-	-	F	A	Q	Q	N	E	Y	I	Y	S	S	K	V	A	E	E	G	H	C	C	T	L	S	V	Q	I	H	N
KM111295_ASFV_GenotypeIX_Kenya_Bus/2006	Y	A	R	I	I	H	I	L	D	D	*	L	N	K	D	Q	N	S	A	H	L	F	A	Q	Q	N	E	Y	I	Y	S	S	K	V	A	E	A	G	H	C	C	T	M	S	V	Q	I	N	N
KM111294_ASFV_GenotypeX_Kenya_Tk1/2005	-	-	-	-	-	-	-	-	-	-	-	-	-	-	-	-	-	-	-	-	-	-	-	H	P	K	E	Y	M	*	-	-	-	F	S	D	A	C	Q	W	Y	P	M	A	L	H	-	-	-
AY261360_ASFV_GenotypeX_Kenya_Kenya/1950	H	A	H	V	T	Y	L	*	E	Y	Y	I	N	Q	E	H	K	A	T	H	P	L	D	-	-	-	D	*	M	*	F	P	Q	V	A	E	A	G	Q	W	Y	P	M	-	-	-	-	-	-
Seq-10	Y	A	R	I	I	-	-	-	-	-	-	-	-	-	-	Q	N	S	-	-	-	-	-	Q	Q	N	E	Y	I	Y	S	S	K	V	A	E	A	G	H	C	C	T	M	-	-	-	-	-	N
Seq-23	Y	A	R	I	I	H	I	L	D	-	*	L	N	K	-	Q	N	S	-	-	-	-	-	Q	Q	N	E	Y	I	Y	S	S	K	V	A	E	-	G	H	C	C	T	M	S	V	Q	I	H	N
Seq-18	Y	A	R	-	-	-	-	L	D	D	*	-	-	K	D	Q	N	S	-	-	-	F	A	-	-	-	-	-	-	-	-	-	K	V	A	E	A	-	H	C	C	T	M	S	V	Q	I	H	N
Seq-21	Y	A	R	I	I	H	-	-	D	D	-	-	-	-	-	Q	N	S	-	H	L	F	A	-	-	-	-	-	-	-	-	-	K	V	A	E	A	G	H	C	C	T	-	S	V	Q	I	H	N
Seq-29	-	A	R	I	I	H	I	L	D	-	*	L	N	K	D	Q	N	S	A	H	L	F	A	Q	Q	N	E	Y	I	Y	S	S	K	V	A	E	A	G	H	C	C	T	-	S	V	Q	I	H	N
Annotation	BA71V-KP177R	BA71V-KP177R	BA71V-KP177R	BA71V-KP177R	BA71V-KP177R	BA71V-KP177R	BA71V-L83L	BA71V-L83L	BA71V-L83L	BA71V-L83L	BA71V-L60L	BA71V-L60L	BA71V-L60L	BA71V-L60L	BA71V-L60L	BA71V-L60L	BA71V-L60L	BA71V-L60L	MGF 360-3L	MGF 360-3L	MGF 360-3L	MGF 360-3L	MGF 360-3L	MGF 360-3L	MGF 360-3L	MGF 360-3L	MGF 360-3L	MGF 360-3L	MGF 360-3L	MGF 360-3L	MGF 360-3L	MGF 360-3L	MGF 360-3L	MGF 360-3L	MGF 360-3L	MGF 360-3L	MGF 360-3L	MGF 360-3L	MGF 360-3L	MGF 360-3L	MGF 360-3L	MGF 360-3L	MGF 110-1L	MGF 110-1L	MGF 110-1L	MGF 110-1L	MGF 110-1L	MGF 110-1L	MGF 110-1L
Variant	TAT->CAT Y29H	GCT->GTT A64V	CGT->CAT R116H	ATA->GTA I149V	ATT->ACT I151T	CAT->TAT H154Y	ATT->CTT I66L	TTA->TGA L40*	GAC->GAA D34E	GAT->TAT D9Y	TAG->TAT *93Y	CTA->ATA L88I	AAT->AAG N83K	AAA->CAA K76Q	GAT->GAG D73E	CAA->CAC Q45H	AAC->AAA N25K	TCG->GCG S16A	GCA->ACA A321T	CAC->CAA H299Q	CTA->CCA L298P	TTT->TTG F289L	GCC->GAC A288D	CAA->CAC Q240H	CAA->CCA Q240P	AAT->AAG N219K	GAA->GAC E205D	TAT->TAG Y204*	ATT->ATG I187M	TAT->TAG Y185*	TCC->TTC S174F	TCC->CCC S174P	AAA->CAA K138Q	GTT->TTT V117F	GCA->TCA A114S	GAA->GAC E113D	GCA->GAA A85E	GGT->TGT G45C	CAT->CAG H35Q	TGT->TGG C30W	TGT->TAT C30Y	ACA->CCA T8P	ATG->CTG M265L	TCT->GCT S245A	GTA->TTA V241L	CAA->CAC Q239H	ATA->AGA I230R	AAT->CAT N226H	AAT->CAT N84H
[truncated: 1,564 more columns]
